# Supplementary material for: Are All Societies Ready for Digital Tools? Feasibility Study on the Use of Mobile Application in Polish Early Breast Cancer Patients Treated with Perioperative Chemotherapy
Source: Healthcare (Basel). 2023 Jul 24;11(14):2114. doi: 10.3390/healthcare11142114 (PMC10379019; doi:10.3390/healthcare11142114)
Supplement: Supplementary file 1 [file healthcare-11-02114-s001.zip]

Archive with 1 entries (1 files):
- healthcare-2446739-supplementary.pdf
